# Supplementary material for: How do children overcome their pragmatic performance problems in the true belief task? The role of advanced pragmatics and higher-order theory of mind
Source: PLoS One. 2022 Apr 27;17(4):e0266959. doi: 10.1371/journal.pone.0266959 (PMC9045612; doi:10.1371/journal.pone.0266959)
Supplement: S1 Data — (XLSX) [file pone.0266959.s002.xlsx]

## Sheet: Tabelle1
vp_nr	age_in_month	age_in_years	age_group	age_groups	gender	vers	synt_highest	tb1_t1	tb1_c1	tb1_c2	fb1_t1	fb1_c1	fb1_c2	tb2_t1	tb2_c1	tb2_c2	fb2_t1	fb2_c1	fb2_c2	tb_all	fb_all	tb_binary	fb_binary	team_t2	team_t3	film_t4	cake_t5	snow_meta	snow_irony_t1	snow_irony_t2	girl_meta	girl_irony_t1	girl_irony_t2	direct_highest
1	96	8	2	middle	f	1	4	0	1	1	1	1	1	0	1	1	1	1	1	0	1	0	1	1	0	1	0	0	0	1	1	1	1	2
2	99	8	2	middle	f	1	4	1	1	1	1	1	1	1	1	1	1	1	1	1	1	1	1	1	1	1	0	1	1	1	1	1	1	4
3	99	8	2	middle	m	1	2	1	1	1	1	1	1	1	1	1	1	1	1	1	1	1	1	1	1	1	1	1	1	1	1	1	1	5
4	111	9	2	middle	f	1	4	1	1	1	1	1	1	1	1	1	1	1	1	1	1	1	1	1	1	1	0	1	0	0	1	1	1	4
5	72	6	1	young	f	1	2	0	1	1	1	1	1	0	1	1	1	1	1	0	1	0	1	1	0	1	0	1	1	0	0	1	1	2
6	115	9	3	old	m	1	1	0	1	1	1	1	1	0	1	1	1	1	1	0	1	0	1	1	0	0		1	1	1	1	1	1	2
7	115	9	3	old	m	2	3	1	1	1	1	1	1	1	1	1	1	1	1	1	1	1	1	1	1	0	1	1	1	1	1	1	1	3
8	114	9	3	old	f	2	2	0	1	1	1	1	1	0	1	1	1	1	1	0	1	0	1	1	1	1	0	1	1	1	1	1	0	4
9	87	7	1	young	m	2	3	0	1	1	1	1	1	1	1	1	1	1	1	0.5	1	0	1	1	0	1	1	1	1	1	1	0	1	2
10	117	9	3	old	m	2	4	0	1	1	1	1	1	0	1	1	1	1	1	0	1	0	1	1	0	1	0	1	1	1	0	0	1	2
11	128	10	3	old	m	2	3	1	1	1	1	1	1	1	1	1	1	1	1	1	1	1	1	1	0	1	1	1	1	1	1	1	1	2
12	123	10	3	old	m	2	4	1	1	1	1	1	1	1	1	1	1	1	1	1	1	1	1	1	1	1	1	1	1	1	1	1	1	5
13	85	7	1	young	f	1	4	0	1	1	1	1	1		1	1	1	1	1	0	1	0	1	1	1	1	1	1	1	1	1	1	1	5
14	86	7	1	young	f	2	0	1	1	1	1	1	1	1	1	1	1	1	1	1	1	1	1	1	0	1	0	0	1	0	0	1	0	2
15	131	10	3	old	m	2	2	1	1	1	1	1	1	1	1	1	1	1	1	1	1	1	1	1	1	1	1	1	1	1	0	1	1	5
16	98	8	2	middle	f	2	2	1	1	1	1	1	1	1	1	1	1	1	1	1	1	1	1	1	0	1	1	1	1	0	1	1	0	2
17	77	6	1	young	m	2	3	0	1	1	1	1	1	0	1	1	1	1	1	0	1	0	1	1	0	0	1	1	1	1	0	1	1	2
18	83	6	1	young	m	2	1	0	1	1	1	1	1	0	1	1	1	1	1	0	1	0	1	0	0	1	1	1	0	0	1	1	0	1
19	127	10	3	old	m	2	4	1	1	1	1	1	1	1	1	1	1	1	1	1	1	1	1	1	1	1	1	0	1	1	1	1	1	5
20	110	9	2	middle	m	2	3	0	1	1	1	1	1	1	1	1	1	1	1	0.5	1	0	1	1	0	1	1	1	0	0	1	0	0	2
21	97	8	2	middle	m	2	2	1	1	1	1	1	1	1	1	1	1	1	1	1	1	1	1	1	1	1	1	0	0	0	1	0	0	5
22	72	6	1	young	f	2	3	1	1	1	1	1	1	1	1	1	1	1	1	1	1	1	1	1	0	1	0	1	0	1	1	0	1	2
23	76	6	1	young	f	2	3	1	1	1	1	1	1	0	1	1	1	1	1	0.5	1	0	1	1	1	1	0	0	0	1	1	0	1	4
24	80	6	1	young	m	2	3	0	1	1	1	1	1	0	1	1	1	1	1	0	1	0	1	1	1	1	1	1	0	1	1	0	0	5
25	98	8	2	middle	m	2	1	0	1	1	1	1	1	0	1	1	1	1	1	0	1	0	1	0	0	1	1	1	1	1	1	1	1	1
26	73	6	1	young	m	2	2	1	1	1	1	1	1	1	1	1	1	1	1	1	1	1	1	1	0	1	0	1	0	1	1	1	1	2
27	73	6	1	young	f	2	1	1	1	1	0	1	1	1	1	1		1	0	1	0	1	0	1	1	1	0	1	0	0	0	1	0	4
28	97	8	2	middle	f	1	3	0	1	1	1	1	1	0	1	1	1	1	1	0	1	0	1	1	0	1	1	1	0	1	1	0	0	2
29	78	6	1	young	f	1	4	1	1	1	1	1	1	1	1	1	1	1	1	1	1	1	1	1	0	1	0	1	0	0	1	0	1	2
30	75	6	1	young	m	1	1	0	1	1	1	1	1	0	1	1	1	1	1	0	1	0	1	0	0	1	0	0	1	1	0	1	1	1
31	73	6	1	young	m	1	2	1	1	1	1	1	1	0	1	1	1	1	1	0.5	1	0	1	0	0	0	1	1	0	0	0	0	0	1
32	76	6	1	young	f	2	3	0	1	1	1	1	1	0	1	1	1	1	1	0	1	0	1	1	0	1	0	1	1	0	0	1	1	2
33	75	6	1	young	m	1	1	0	1	1	1	1	1	0	1	1	1	1	1	0	1	0	1	1	0	1	0	1	1			1	1	2
34	115	9	3	old	f	1	3	1	1	1	1	1	1	1	1	1	1	1	1	1	1	1	1	1	1	1	1	1	1	1	1	0	0	5
35	74	6	1	young	f	1	4	1	1	1	1	1	1	1	1	1	1	1	1	1	1	1	1	1	1	1	0	1	0	1	1	0	1	4
36	98	8	2	middle	m	1	3	1	1	1	1	1	1	0	1	1	1	1	1	0.5	1	0	1	1	0	1	0	1	1	1	1	1	1	2
37	97	8	2	middle	f	1	4	1	1	1	1	1	1	1	1	1	1	1	1	1	1	1	1	1	1	1	1	1	1	1	1	1	1	5
38	115	9	3	old	f	1	2	1	1	1	1	1	1	1	1	1	1	1	1	1	1	1	1	1	0	1	1	0	1	0	1	0	1	2
39	118	9	3	old	m	1	4	1	1	1	1	1	1	1	1	1	1	1	1	1	1	1	1	1	1	1	1	0	0	0	1	1	1	5
40	108	9	2	middle	f	2	3	1	1	1	1	1	1	1	1	1	1	1	1	1	1	1	1	1	1	1	1	1	1	1	1	0	0	5
41	103	8	2	middle	m	2	4	0	1	1	1	1	1	0	1	1	1	1	1	0	1	0	1	0	0	1	0	1	1	0	1	0	0	1
42	95	7	2	middle	f	1	0	1	1	1	1	1	1	1	1	1	1	1	1	1	1	1	1	1	1	1	1	1	1	0	1	0	1	5
43	73	6	1	young	f	1	0	0	1	1	1	1	1		0	1	1	1	1	0	1	0	1	0	0	1	0	1	0	0	0	1	0	1
44	120	10	3	old	f	1	4	1	1	1	1	1	1	1	1	1	1	1	1	1	1	1	1	1	1	1	1	1	1	1	1	1	1	5
45	80	6	1	young	m	1	3	1	1	1	1	1	1	0	1	1	1	1	1	0.5	1	0	1	0	0	1	0	0	1	1	1	1	1	1
46	76	6	1	young	f	1	2	1	1	1	1	1	1	0	1	1	1	1	1	0.5	1	0	1	0	0	1	1	0	1	1	1	1	1	1
47	105	8	2	middle	f	1	4	1	1	1	1	1	1	1	1	1	1	1	1	1	1	1	1	1	0	1	1	1	0	0	1	1	1	2
48	111	9	2	middle	m	1	2	0	1	1	1	1	1	1	1	1	1	1	1	0.5	1	0	1	1	0	1	0	1	0	0	1	0	1	2
49	125	10	3	old	m	1	4	0	1	1	1	1	1	1	1	1	1	1	1	0.5	1	0	1	1	1	1	1	1	1	1	1	1	1	5
50	74	6	1	young	f	1	1	0	1	1	1	1	1	0	1	1	1	1	1	0	1	0	1	1	0	1	0	1	1	1	1	1	1	2
51	109	9	2	middle	f	1	3	1	1	1	1	1	1	1	1	1	1	1	1	1	1	1	1	1	1	1	0	0	1	1	1	1	1	4
52	79	6	1	young	m	2	3	0	1	1	1	1	1	0	1	1	1	1	1	0	1	0	1	1	0	1	0	1	1	1	1	1	1	2
53	127	10	3	old	m	1	3	1	1	1	1	1	1	1	1	1	1	1	1	1	1	1	1	1	1	1	1	1	1	1	1	1	1	5
54	115	9	3	old	f	1	4	1	1	1	1	1	1	1	1	1	1	1	1	1	1	1	1	1	1	1	1	1	1	1	1	1	1	5
55	98	8	2	middle	f	1	3	1	1	1	1	1	1	1	1	1	1	1	1	1	1	1	1	1	1	1	1	1	1	1	1	1	0	5
56	125	10	3	old	m	1	2	1	1	1	1	1	1	1	1	1	1	1	1	1	1	1	1	1	1	1	0	1	0	1	1	0	1	4
57	72	6	1	young	f	1	2	1	1	1	1	1	1	1	1	1	1	1	1	1	1	1	1	1	1	1	0	1	0	0	1	0	0	4
58	121	10	3	old	f	1	0	1	1	1	1	1	1	0	1	1	1	1	1	0.5	1	0	1	0	0	0	1	1	0	1	1	1	1	1
59	84	7	1	young	m	1	2	1	1	1	0	1	1	1	1	1	1	1	1	1	0.5	1	0	1	0	0	1	1	1	1	1	1	1	2
60	73	6	1	young	f	1	2	1	1	1	1	1	1	1	1	1	1	1	1	1	1	1	1	1	0	1	1	1	1	1	1	1	0	2
61	77	6	1	young	m	1	1	1	1	1	1	1	1	1	1	1	1	1	1	1	1	1	1	1	0	0	0	1	1	0	1	1	0	2
62	120	10	3	old	f	1	3	1	1	1	1	1	1	1	1	1	1	1	1	1	1	1	1	1	0	0	1	1	1	1	1	1	1	2
63	82	6	1	young	m	2	0	1	1	1	1	1	1	1	1	1	1	1	1	1	1	1	1	1	0	1	0	1	1	0	1	1	0	2
64	106	8	2	middle	f	2	4	1	1	1	1	1	1	1	1	1	1	1	1	1	1	1	1	1	1	0	1	1	0	0	1	0	0	3
65	106	8	2	middle	f	2	4	1	1	1	1	1	1	1	1	1	1	1	1	1	1	1	1	1	1	1	1	1	0	0	1	0	0	5
66	96	8	2	middle	m	2	2	0	1	1	1	1	1		1	0	1	1	1	0	1	0	1	1	0	1	0	1	1	1	0	1	1	2
67	112	9	3	old	m	2	4	1	1	1	1	1	1	1	1	1	1	1	1	1	1	1	1	1	0	1	1	1	1	1	1	0	1	2
68	124	10	3	old	f	2	2	1	1	1	1	1	1	1	1	1	1	1	1	1	1	1	1	1	1	1	0	1	1	1	1	0	1	4
69	124	10	3	old	f	2	2	1	1	1	1	1	1	1	1	1	1	1	1	1	1	1	1	1	0	1	1	1	0	1	1	1	1	2
70	120	10	3	old	m	2	4	1	1	1	1	1	1	1	1	1	1	1	1	1	1	1	1	1	1	1	1	1	1	1	1	1	1	5
71	120	10	3	old	m	2	2	1	1	1	1	1	1	0	1	1	1	1	1	0.5	1	0	1	1	0	1	1	1	1	1	1	1	1	2
72	108	9	2	middle	m	2	1	1	1	1	1	1	1	1	1	1	1	1	1	1	1	1	1	1	1	1	1	0	1	1	1	1	1	5
73	98	8	2	middle	m	2	3	0	1	1	1	1	1	0	1	1	1	1	1	0	1	0	1	1	1	0	1	1	1	1	1	1	1	3
74	98	8	2	middle	f	2	2	1	1	1	1	1	1	1	1	1	1	1	1	1	1	1	1	1	0	1	0	1	0	1	1	1	1	2
75	112	9	3	old	f	2	2	1	1	1	1	1	1	1	1	1	1	1	1	1	1	1	1	1	0	1	1	1	1	1	1	1	1	2
76	96	8	2	middle	m	2	4	1	1	1	1	1	1	1	1	1	1	1	1	1	1	1	1	1	1	1	1	1	1	1	1	1	1	5
77	120	10	3	old	f	1	1	1	1	1	1	1	1	1	1	1	1	1	1	1	1	1	1	1	1	1	1	1	1	0	1	1	1	5
78	102	8	2	middle	m	1	4	1	1	1	1	1	1	1	1	1	1	1	1	1	1	1	1	1	1	1	1	1	1	1	1	1	1	5
79	113	9	3	old	f	2	4	1	1	1	1	1	1	1	1	1	1	1	1	1	1	1	1	1	1	1	1	1	1	1	1	0	0	5
80	125	10	3	old	f	1	4	0	1	1	1	1	1	0	1	1	1	1	1	0	1	0	1	1	0	0	0	1	1	1	0	1	1	2
81	96	8	2	middle	m	2	3	0	1	1	1	1	1	0	1	1	1	1	1	0	1	0	1	1	1	0	1	1	0	1	1	0	1	3
