# Supplementary material for: How do children overcome their pragmatic performance problems in the true belief task? The role of advanced pragmatics and higher-order theory of mind
Source: PLoS One. 2022 Apr 27;17(4):e0266959. doi: 10.1371/journal.pone.0266959 (PMC9045612; doi:10.1371/journal.pone.0266959)
Supplement: S2 Data — (XLSX) [file pone.0266959.s003.xlsx]

## Sheet: Tabelle1
number	age_in_months	age_in_years	age_group	age_group_numeric	gender	synt_highest	tb_t1	tb_c1	tb_c2	fb_t1	fb_c1	fb_c2	bluff_highest_allcorrect	team_2_2order	team_4_3order	film_2_2order	film_4_4order	egg_2_3order	egg_4_5order	cake_2_5order	cake_4_4order	2order_all	3order_all	4order_all	5order_all	direct_highest_2correct
1	90	7	young	1	f	4	1	1	1	1	1	1	1	1	1	1	1	0	1	0	0	2	1	1	1	2
2	101	8	middle	2	f	4	1	1	1	1	1	1	1	1	0	1	0	0	1	0	1	2	0	1	1	2
3	122	10	old	3	f	4	1	1	1		0	0	1	1	0	1	1	1	1	1	1	2	1	2	2	2
4	99	8	middle	2	f	2	1	1	1	1	1	1	0	0	1	1	0	1	0	0	1	1	2	1	0	0
5	109	9	middle	2	f	4	1	1	1	1	1	1	3	1	1	1	1	1	0	0	1	2	2	2	0	4
6	77	6	young	1	f	2	1	1	1	1	1	1	1	1	0	1	1	0	1	1	1	2	0	2	2	2
7	114	9	old	3	m	4	1	1	1	1	1	1	2	1	0	1	1	1	0	1	1	2	1	2	1	2
8	98	8	middle	2	f	2	0	1	1	1	1	1	1	1	1	1	1	1	0	1	1	2	2	2	1	4
9	129	10	old	3	m	1	0	1	1	1	1	1	1	1	1	1	1	1	1	1	1	2	2	2	2	5
10	114	9	middle	2	m	4	1	1	1	1	1	1	3	1	1	1	1	1	1	1	1	2	2	2	2	5
11	121	10	old	3	m	2	1	1	1	1	1	1	3	1	0	1	1	1	0	1	1	2	1	2	1	2
12	74	6	young	1	f	1	1	1	1	1	1	1	1	1	0	1	0	1	1	0	1	2	1	1	1	2
13	129	10	old	3	m	2	1	1	1	1	1	1	3	1	1	1	1	1	1	1	1	2	2	2	2	5
14	77	6	young	1	f	2	0	1	1	1	1	1	1	0	1	1	0	0	1	0	1	1	1	1	1	1
15	101	8	middle	2	f	4	0	1	1	1	1	1	1	1	1	1	1	1	0	0	1	2	2	2	0	4
16	74	6	young	1	m	0	0	1	1	1	1	1	1	1	0	1	1	0	1	0	1	2	0	2	1	2
17	111	9	middle	2	f	4	1	1	1	1	1	1	1	1	1	1	0	1	1	1	1	2	2	1	2	3
18	107	8	middle	2	f	3	0	1	1	1	1	1	1	1	0	1	1	1	1	1	1	2	1	2	2	2
19	107	8	middle	2	f	2	0	1	1	1	1	1	1	1	0	1	1	1	1	1	1	2	1	2	2	2
20	130	10	old	3	m	1	1	1	1	1	1	1	3	1	1	1	1	1	1	1	1	2	2	2	2	5
21	84	8	young	1	f	1		0	1	1	1	1	1	1	0	1	1	0	1	1	1	2	0	2	2	2
22	123	10	old	3	f	1	0	1	1	1	1	1	1	1	1	0	0	1	0	0	1	1	2	1	0	0
23	106	8	middle	2	m	4	1	1	1	1	1	1	3	1	1	1	1	1	1	0	1	2	2	2	1	4
24	115	9	old	3	m	4	1	1	1	1	1	1	1	1	1	1	1	1	1	0	1	2	2	2	1	4
25	99	8	middle	2	m	1	1	1	1		0	0	0	1	1	1	1	1	0	1	0	2	2	1	1	3
26	97	8	middle	2	m	1	1	1	1	1	1	1	1	1	0	1	0	1	1	1	1	2	1	1	2	2
27	77	6	young	1	m	3	0	1	1	1	1	1	1	0	0	0	1	0	1	0	0	0	0	1	1	0
28	124	10	old	3	f	2	0	1	1	1	1	1	1	1	1	1	1	1	1	0	0	2	2	1	1	3
29	121	10	old	3	m	4	1	1	1	1	1	1	3	1	1	1	1	1	1	1	1	2	2	2	2	5
30	103	8	middle	2	m	2	1	1	1	1	1	1	1	1	1	1	1	1	1	1	1	2	2	2	2	5
31	76	6	young	1	f	3	0	1	1	1	1	1	1	1	0	1	1	0	1	1	0	2	0	1	2	2
32	84	7	young	1	f	2	0	1	1	1	1	1	1	1	1	1	0	1	1	1	1	2	2	1	2	3
33	91	7	young	1	m	1	0	1	1	1	1	1	1	1	1	1	0	0	0	0	0	2	1	0	0	2
34	114	9	old	3	f	3	1	1	1	1	1	1	1	1	1	1	1	1	1	1	1	2	2	2	2	5
35	76	6	young	1	f	3	1	1	1	0	1	1	1	1	0	0	0	0	1	0	0	1	0	0	1	0
36	126	10	old	3	f	4	0	1	1	1	1	1	1	1	1	1	0	1	1	0	1	2	2	1	1	3
37	102	8	middle	2	m	4	1	1	1	1	1	1	1	1	1	1	0	1	1	0	0	2	2	0	1	3
38	77	6	young	1	f	1	1	1	1	0	1	1	1	0	0	1	0	0	1	0	0	1	0	0	1	0
39	73	6	young	1	f	2	0	1	1	1	1	1	1	1	0	1	0	1	1	0	1	2	1	1	1	2
40	108	9	middle	2	f	3	1	1	1	1	1	1	1	1	1	1	1	0	1	1	1	2	1	2	2	2
41	85	7	young	1	f	2	0	1	1	1	1	1	1	1	0	1	0	0	0	1	1	2	0	1	1	2
42	121	10	old	3	m	2	1	1	1	1	1	1	1	1	1	1	1	1	1	1	0	2	2	1	2	3
43	96	7	middle	2	m	4	1	1	1	1	1	1	3	1	0	0	1	1	1	0	1	1	1	2	1	0
44	122	10	old	3	m	1	1	1	1	1	1	1	1	1	1	1	0	1	1	1	1	2	2	1	2	3
45	118	9	old	3	f	4	0	1	1	1	1	1	3	1	1	1	1	0	1	1	1	2	1	2	2	2
46	90	7	young	1	f	1	1	1	1	1	1	1	1	1	0	1	1	1	1	0	1	2	1	2	1	2
47	128	10	old	3	m	3	1	1	1	1	1	1	2	1	1	1	1	1	1	1	1	2	2	2	2	5
48	118	9	old	3	f	4	1	1	1	1	1	1	1	1	1	1	1	1	1	1	1	2	2	2	2	5
49	72	6	young	1	f	2	0	1	1	1	1	1	1	1	0	1	0	1	1	0	1	2	1	1	1	2
50	123	10	old	3	m	3	1	1	1	1	1	1	1	1	0	1	1	0	1	1	1	2	0	2	2	2
51	107	8	middle	2	f	4	1	1	1	1	1	1	3	1	1	1	1	1	0	1	1	2	2	2	1	4
52	116	9	old	3	m	2	1	1	1	1	1	1	1	1	1	1	1	1	0	1	0	2	2	1	1	3
53	107	8	middle	2	m	2	1	1	1	1	1	1	1	1	0	1	0	1	0	0	1	2	1	1	0	2
54	100	8	middle	2	m	3	0	1	1	1	1	1	1	1	1	1	0	1	1	0	0	2	2	0	1	3
55	77	6	young	1	f	1	0	1	1	1	1	1	1	0	0	1	1	0	0	0	1	1	0	2	0	0
56	119	9	old	3	m	4	1	1	1	1	1	1	3	1	1	1	1	1	0	1	1	2	2	2	1	4
57	79	6	young	1	f	4	0	1	1		1	0	1	1	0	0	1	0	0	0	0	1	0	1	0	0
58	106	8	middle	2	m	3	0	1	1		1	0	1	0	1	1	1	1	1	0	1	1	2	2	1	4
59	123	10	old	3	m	4	1	1	1	1	1	1	1	1	1	1	1	0	1	0	0	2	1	1	1	2
60	76	6	young	1	f	2	0	1	1	1	1	1	1	1	0	0	0	1	0	0	0	1	1	0	0	0
61	75	6	young	1	m	3	0	1	1	1	1	1	1	1	1	0	1	0	0	0	1	1	1	2	0	0
62	98	8	middle	2	f	1	0	1	1	1	1	1	1	1	0	1	1	1	1	1	0	2	1	1	2	2
63	116	9	old	3	f	3	0	1	1	1	1	1	1	1	1	1	1	1	1	0	1	2	2	2	1	4
64	89	7	young	1	m	1	1	1	1	0	1	1	0	1	0	1	0	1	1	0	0	2	1	0	1	2
65	110	9	middle	2	m	4	0	1	1	1	1	1	3	1	1	1	1	1	0	1	0	2	2	1	1	3
66	98	8	middle	2	f	3	1	1	1	1	1	1	1	1	0	1	0	1	0	0	1	2	1	1	0	2
67	110	9	middle	2	m	2	1	1	1	1	1	1	3	1	0	1	1	1	0	0	1	2	1	2	0	2
68	101	8	middle	2	m	4	0	1	1	1	1	1	1	1	1	1	1	1	0	1	1	2	2	2	1	4
69	131	10	old	3	m	4	1	1	1	1	1	1	3	1	1	1	0	1	1	0	1	2	2	1	1	3
70	92	7	middle	2	f	3	0	1	1		0	0	1	1	0	1	0	1	0	1	0	2	1	0	1	2
71	76	6	young	1	m	3	1	1	1	0	1	1	1	0	0	0	0	0	1	0	0	0	0	0	1	0
72	120	10	old	3	m	3	1	1	1		0	0	1	1	0	1	1	0	1	0	1	2	0	2	1	2
73	115	9	old	3	f	4	1	1	1	1	1	1	1	1	1	1	1	1	1	1	1	2	2	2	2	5
74	74	6	young	1	f	1	1	1	1	1	1	1	1	1	0	1	0	1	1	0	1	2	1	1	1	2
75	93	7	middle	2	m	3	1	1	1	1	1	1	1	1	1	1	1	0	1	0	0	2	1	1	1	2
76	109	9	middle	2	m	4	0	1	1	1	1	1	3	1	0	1	1	1	1	1	1	2	1	2	2	2
77	117	9	old	3	m	3	0	1	1	1	1	1	1	1	0	1	1	1	1	1	0	2	1	1	2	2
78	78	6	young	1	m	1	0	1	1	1	1	1	1	0	0	0	1	0	1	0	0	0	0	1	1	0
79	78	6	young	1	f	2	1	1	1	1	1	1	1	1	1	0	1	0	0	0	1	1	1	2	0	0
80	89	7	young	1	f	4	0	1	1	1	1	1	1	1	1	1	1	0	1	1	1	2	1	2	2	2
81	122	10	old	3	m	3	1	1	1	1	1	1	1	1	1	1	0	1	1	1	0	2	2	0	2	3
82	74	6	young	1	m	4	1	1	1	1	1	1	1	1	0	0	0	1	1	1	1	1	1	1	2	0
83	119	9	old	3	f	3	1	1	1	1	1	1	1	1	1	1	1	1	1	0	1	2	2	2	1	4
84	126	10	old	3	f	2	1	1	1	1	1	1	1	1	1	0	1	1	0	0	0	1	2	1	0	0
85	104	8	middle	2	m	3	0	1	1	1	1	1	1	1	1	1	0	1	0	1	1	2	2	1	1	3
86	91	7	young	1	m	3	0	1	1	1	1	1	1	1	0	1	1	1	1	1	1	2	1	2	2	2
87	75	6	young	1	f	2	1	1	1	1	1	1	0	1	0	1	0	0	1	0	1	2	0	1	1	2
