# Supplementary material for: How do children overcome their pragmatic performance problems in the true belief task? The role of advanced pragmatics and higher-order theory of mind
Source: PLoS One. 2022 Apr 27;17(4):e0266959. doi: 10.1371/journal.pone.0266959 (PMC9045612; doi:10.1371/journal.pone.0266959)
Supplement: S3 Data — (XLSX) [file pone.0266959.s004.xlsx]

## Sheet: Tabelle1
vp_nr	age_in_months	age_in_years	age_group	gender	synt_highest	tb	tb_c1	tb_c2	fb	fb_c1	fb_c2	team_t2	team_t3	film_t2	film_t4	eggs_t3	eggs_t5	cake_t5	cake_t4	2order_all	3_order_all	4order_all	5order_all	direct_highest_2correct
1	130	10	old	m	4	1	1	1	1	1	1	1	1	1	1	1	0	1	1	2	2	2	1	4
2	100	8	middle	f	2	1	1	1	1	1	1	1	0	0	0	1	1	0	0	1	1	0	1	1
3	81	6	young	m	1	0	1	1	1	1	1	1	0	0	0	0	1	0	1	1	0	1	1	1
4	111	9	middle	f	4	1	1	1	1	1	1	1	0	1	1	1	1	1	1	2	1	2	2	2
5	75	6	young	f	3	1	1	1	1	1	1	0	0	0	1	0	0	0	0	0	0	1	0	1
6	80	6	young	f	2	1	1	1	1	1	1	1	0	1	0	0	1	0	0	2	0	0	1	2
7	131	10	old	f	1	1	1	1	1	1	1	1	1	1	1	1	0	1	1	2	2	2	1	4
8	115	9	old	m	1	1	1	1	1	1	1	1	1	1	1	1	1	1	0	2	2	1	2	3
9	78	6	young	f	3	1	1	1	1	1	1	0	0	0	0	1	1	1	0	0	1	0	2	1
10	74	6	young	f	3	0	1	1		0	0	1	0	1	1	1	0	0	0	2	1	1	0	2
11	104	8	middle	m	3	1	1	1	1	1	1	1	1	1	1	0	1	0	0	2	1	1	1	2
12	130	10	old	m	4	1	1	1	1	1	1	1	1	1	1	1	1	1	1	2	2	2	2	5
13	113	9	old	f	0	1	1	1	1	1	1	0	1	1	1	1	1	1	1	1	2	2	2	0
14	92	7	middle	m	2	0	1	1	1	1	1	1	0	1	0	1	0	1	0	2	1	0	1	2
15	79	6	young	f	2	1	1	1	0	1	1	0	0	0	0	0	1	0	1	0	0	1	1	0
16	117	9	old	m	4	1	1	1	1	1	1	1	1	1	1	1	1	0	1	2	2	2	1	4
17	100	8	middle	f	2	0	1	1	1	1	1	1	0	1	1	0	1	1	1	2	0	2	2	2
18	110	9	middle	f	3	1	1	1	1	1	1	1	1	1	0	1	0	1	1	2	2	1	1	3
19	107	8	middle	f	3	1	1	1	1	1	1	1	0	1	0	0	0	1	1	2	0	1	1	2
20	92	7	middle	m	2	0	1	1	1	1	1	1	0	1	0	0	0	1	1	2	0	1	1	2
21	84	7	young	f	3	1	1	1	1	1	1	1	0	1	0	0	0	1	1	2	0	1	1	2
22	85	7	young	f	3	1	1	1	1	1	1	1	0	1	1	0	1	0	1	2	0	2	1	2
23	113	9	old	f	2	0	1	1	1	1	1	0	0	1	0	0	1	0	0	1	0	0	1	1
24	72	6	young	f	1	0	1	1	1	1	1	1	1	1	0	0	0	0	1	2	1	1	0	2
25	83	6	young	f	3	1	1	1	1	1	1	1	0	0	0	0	1	0	0	1	0	0	1	1
26	72	6	young	f	3	1	1	1	1	1	1	1	0	0	1	1	1	0	1	1	1	2	1	1
27	77	6	young	m	3	0	1	1	1	1	1	1	1	1	1	0	0	1	1	2	1	2	1	2
28	73	6	young	m	1	0	1	1	1	1	1	1	0	1	0	0	1	0	1	2	0	1	1	2
29	115	9	old	f	2	1	1	1	1	1	1	1	0	0	1	1	1	1	1	1	1	2	2	1
30	90	7	young	f	4	1	1	1	1	1	1	1	0	0	1	1	0	1	1	1	1	2	1	1
31	89	7	young	f	3	0	1	1	1	1	1	1	0	1	1	1	1	1	1	2	1	2	2	2
32	107	8	middle	m	4	0	1	1	1	1	1	0	0	1	1	1	0	1	0	1	1	1	1	1
33	122	10	old	f	2	0	1	1	1	1	1	1	1	1	0	0	0	1	1	2	1	1	1	2
34	112	9	old	m	4	1	1	1	1	1	1	1	1	1	1	1	1	1	1	2	2	2	2	5
35	109	9	middle	m	1	0	1	1	1	1	1	1	1	1	1	1	1	0	1	2	2	2	1	4
36	105	8	middle	m	4	1	1	1	1	1	1	1	1	1	1	1	1	1	0	2	2	1	2	3
37	93	7	middle	m	4	0	1	1	1	1	1	1	0	1	1	0	1	1	1	2	0	2	2	2
38	115	9	old	f	4	1	1	1	1	1	1	1	1	1	1	1	1	0	1	2	2	2	1	4
39	110	9	middle	f	3	1	1	1	1	1	1	1	0	1	1	1	0	1	0	2	1	1	1	2
40	114	9	old	m	3	1	1	1	1	1	1	1	1	1	1	1	0	1	1	2	2	2	1	4
41	129	10	old	m	3	1	1	1	1	1	1	1	1	1	1	1	0	1	1	2	2	2	1	4
42	123	10	old	f	4	1	1	1	1	1	1	1	1	1	1	1	1	1	1	2	2	2	2	5
43	120	10	old	m	4	0	1	1	1	1	1	1	1	1	1	1	1	1	1	2	2	2	2	5
44	86	7	young	m	1	1	1	1	1	1	1	1	0	0	1	1	1	1	0	1	1	1	2	1
45	107	8	middle	m	4	0	1	1	1	1	1	1	0	0	1	0	1	0	0	1	0	1	1	1
46	126	10	old	f	4	0	1	1	1	1	1	1	1	1	1	1	0	1	0	2	2	1	1	3
47	105	8	middle	m	4	0	1	1	1	1	1	1	1	1	1	0	1	0	1	2	1	2	1	2
48	127	10	old	m	4	1	1	1	1	1	1	1	1	1	1	1	1	1	1	2	2	2	2	5
49	107	8	middle	f	2	0	1	1		0	0	0	0	1	1	1	1	0	0	1	1	1	1	0
50	128	10	old	m	3	1	1	1	1	1	1	1	0	1	0	0	0	0	1	2	0	1	0	2
51	80	6	young	m	4	0	1	1	1	1	1	1	0	1	1	1	1	0	0	2	1	1	1	2
52	105	8	middle	m	4	1	1	1	1	1	1	1	1	1	1	1	1	1	1	2	2	2	2	5
53	106	6	middle	f	1	1	1	1	1	1	1	1	0	1	1	0	1	1	1	2	0	2	2	2
54	120	10	old	f	3	1	1	1		0	0	1	0	1	1	1	1	1	0	2	1	1	2	2
55	93	7	middle	m	1	0	1	1	1	1	1	0	0	1	1	0	1	1	1	1	0	2	2	1
56	127	10	old	m	4	1	1	1	1	1	1	1	1	1	1	1	0	0	1	2	2	2	0	4
57	81	6	young	m	2	0	1	1	1	1	1	1	1	1	0	0	0	1	0	2	1	0	1	2
58	110	9	middle	f	2	0	1	1	1	1	1	1	0	1	1	1	0	0	1	2	1	2	0	2
59	121	10	old	m	4	1	1	1	1	1	1	1	1	1	1	1	0	0	0	2	2	1	0	3
60	121	10	old	m	4	1	1	1	1	1	1	1	1	1	1	1	0	0	1	2	2	2	0	4
61	90	7	young	f	3	1	1	1	1	1	1	1	0	1	1	0	1	0	1	2	0	2	1	2
62	99	8	middle	f	3	1	1	1	1	1	1	1	1	1	0	1	1	1	1	2	2	1	2	3
63	86	7	young	m	1	0	1	1	1	1	1	1	1	1	1	1	1	0	0	2	2	1	1	3
64	72	6	young	m	4	1	1	1	1	1	1	0	0	0	1	0	0	1	1	0	0	2	1	1
